# Supplementary material for: The Role of Artificial Intelligence in Imaging-Based Diagnosis of Retinal Dystrophy and Evaluation of Gene Therapy Efficacy
Source: J Pers Med. 2025 Dec 5;15(12):605. doi: 10.3390/jpm15120605 (PMC12734085; doi:10.3390/jpm15120605)
Supplement: Supplementary file 1 [file jpm-15-00605-s001.zip]

Archive with 1 entries (1 files):
- jpm-3952981-supplementary.pdf
